# Supplementary material for: SSR marker based analysis for identification and of genetic diversity of non-heading Chinese cabbage varieties
Source: Front Plant Sci. 2023 Feb 6;14:1112748. doi: 10.3389/fpls.2023.1112748 (PMC9939625; doi:10.3389/fpls.2023.1112748)
Supplement: Supplementary file 1 [file Table_1.xlsx]

## Sheet: Table S1
Supplemented table S1 Types and sources of 423 non heading Chinese Cabbage Varieties
No	Name	Type	Origin	Ecological region
1	Xinxiaqin No.2	Pak-choi	Shanghai	East China
2	Q0005	Pak-choi	Fujian	East China
3	Yanchun	Pak-choi	Shanghai	East China
4	Q0013	Pak-choi	Fujian	East China
5	Ziyi	Pak-choi	Shanghai	East China
6	Q0050	Pak-choi	Fujian	East China
7	Lvshan	Pak-choi	Shanghai	East China
8	Jinpin1601	Pak-choi	Fujian	East China
9	Yanlv	Pak-choi	Shanghai	East China
10	Baiyesiyueman	Pak-choi	Shanghai	East China
11	Xiaqin No.5	Pak-choi	Shanghai	East China
12	605	Pak-choi	Shanghai	East China
13	Jinpinheimeigui No.5	Pak-choi	Fujian	East China
14	Shuchenghuangxinwu	Tacai	Anhui	East China
15	Lingge	Pak-choi	Zhejiang	East China
16	Qinchuncaixin	Caitai	Guangdong	South China
17	Chulvsucheng	Pak-choi	Zhejiang	East China
18	Zaoshenghuajin	Pak-choi	Japan	Japan
19	Guanmei No.2	Pak-choi	Jiangsu	East China
20	Guanmeili	Pak-choi	Jiangsu	East China
21	Sujun718	Pak-choi	Tianjin	North and Central China
22	Dongshangwei	Pak-choi	Tianjin	North and Central China
23	Sujun028	Pak-choi	Tianjin	North and Central China
24	H-1-43	Pak-choi	Fujian	East China
25	Sujun018	Pak-choi	Tianjin	North and Central China
26	Jinlv No.7	Pak-choi	Beijing	North and Central China
27	Sujun208	Pak-choi	Tianjin	North and Central China
28	Chulv1401	Pak-choi	Zhejiang	East China
29	Jinguan No.1	Pak-choi	Beijing	North and Central China
30	Qgc89	Pak-choi	Zhejiang	East China
31	Qgc03	Pak-choi	Zhejiang	East China
32	Qgc45	Pak-choi	Zhejiang	East China
33	Qgc14B	Pak-choi	Zhejiang	East China
34	PC496	Pak-choi	Fujian	East China
35	PC363	Pak-choi	Fujian	East China
36	Rekang605	Pak-choi	Shanghai	East China
37	Xiashangwei No.2	Pak-choi	Zhejiang	East China
38	Huaguan	Pak-choi	Japan	Japan
39	Chulv1407	Pak-choi	Shanghai	East China
40	Huawang	Pak-choi	Japan	Japan
41	Huaying	Pak-choi	Japan	Japan
42	Qincuicaixin	Caitai	Guangdong	South China
43	Chunyou No.4	Pak-choi	Beijing	North and Central China
44	Chunyou No.3	Pak-choi	Beijing	North and Central China
45	Jinlv No.1	Pak-choi	Beijing	North and Central China
46	Jinlv No.2	Pak-choi	Beijing	North and Central China
47	Yongqin805	Pak-choi	Zhejiang	East China
48	Huaxin	Pak-choi	Zhejiang	East China
49	PW1413	Tacai	Anhui	East China
50	Heiwuza No.1	Tacai	Anhui	East China
51	PW14032	Tacai	Anhui	East China
52	Hongqincai	Pak-choi	Anhui	East China
53	Guangfu No.1	Caitai	Guangdong	South China
54	Bilvcutai	Caitai	Guangdong	South China
55	Jinpin537	Pak-choi	Fujian	East China
56	Jinpin1xia	Pak-choi	Fujian	East China
57	Jinpin558	Pak-choi	Fujian	East China
58	Jinpin No.4	Pak-choi	Fujian	East China
59	Guangfu35	Caitai	Guangdong	South China
60	H-2-118	Pak-choi	Fujian	East China
61	Youlv501	Caitai	Guangdong	South China
62	JinpinCX105	Caitai	Fujian	East China
63	Jinpin1614	Pak-choi	Fujian	East China
64	Jinpindongchun33	Pak-choi	Fujian	East China
65	Jinpin008	Pak-choi	Fujian	East China
66	Jinpin555	Pak-choi	Fujian	East China
67	Qiqicaixin	Caitai	Guangdong	South China
68	Zhengyuan No.51	Caitai	Guangdong	South China
69	Zhengyuan No.31	Caitai	Guangdong	South China
70	Xiashuang	Pak-choi	Shandong	East China
71	Yulinglong	Pak-choi	Shandong	East China
72	Jinyanheiye	Pak-choi	Beijing	North and Central China
73	Xiashan No.1	Pak-choi	Shanghai	East China
74	Xiasuqin	Pak-choi	Shanghai	East China
75	Suzhouqin	Pak-choi	Jiangsu	East China
76	Lvxing	Caitai	Jiangsu	East China
77	Jinpindongchun	Pak-choi	Fujian	East China
78	Fanji60d	Caitai	Guangdong	South China
79	Jinpinlvcui	Caitai	Fujian	East China
80	Jinpin588	Pak-choi	Fujian	East China
81	C-2-8	Caitai	Fujian	East China
82	Jinpin589	Pak-choi	Fujian	East China
83	C-7-38	Caitai	Fujian	East China
84	Jinpin501	Pak-choi	Fujian	East China
85	Jinpin577	Pak-choi	Fujian	East China
86	Jinpin907	Pak-choi	Fujian	East China
87	Jinpin1628	Pak-choi	Fujian	East China
88	L-34	Caitai	Fujian	East China
89	Jinpin540	Pak-choi	Fujian	East China
90	Jinpin586	Pak-choi	Fujian	East China
91	Jinpin1450	Pak-choi	Fujian	East China
92	Jinpin585	Pak-choi	Fujian	East China
93	Jinpin552	Pak-choi	Fujian	East China
94	Jinpin506	Pak-choi	Fujian	East China
95	Jinpin1622	Pak-choi	Fujian	East China
96	Jinpin568	Pak-choi	Fujian	East China
97	Jinpinliya	Pak-choi	Fujian	East China
98	Jinpin582	Pak-choi	Fujian	East China
99	Jinpin543	Pak-choi	Fujian	East China
100	Jiateng	Caitai	Shanghai	East China
101	Zhenqin No.1	Pak-choi	Shanghai	East China
102	Suqin No.1	Pak-choi	Jiangsu	East China
103	Gusupaisuzhouqin	Pak-choi	Jiangsu	East China
104	Jinpin No.2	Pak-choi	Fujian	East China
105	Jinpin No.3	Pak-choi	Fujian	East China
106	Degaosushanna	Pak-choi	Shandong	East China
107	Degaoheixuanfeng	Pak-choi	Shandong	East China
108	Huaerzi428	Pak-choi	Shandong	East China
109	L-1-31	Caitai	Fujian	East China
110	Changzhen No.2	Pak-choi	Shanghai	East China
111	Qinshan	Pak-choi	Shanghai	East China
112	Aiqisuzhouqin	Pak-choi	Jiangsu	East China
113	Miniqin	Pak-choi	Shanghai	East China
114	Teaiqin	Pak-choi	Shanghai	East China
115	L-1-136	Caitai	Fujian	East China
116	F-8	Caitai	Fujian	East China
117	T-1-55	Caitai	Fujian	East China
118	T-1-62	Caitai	Fujian	East China
119	T-1-127	Caitai	Fujian	East China
120	Degaoxialv No.2	Pak-choi	Shandong	East China
121	SP8581	Pak-choi	Fujian	East China
122	Guanmei826	Pak-choi	Fujian	East China
123	Guanmei312	Pak-choi	Fujian	East China
124	SP1121	Pak-choi	Fujian	East China
125	SP9202	Pak-choi	Fujian	East China
126	Jinpinlifei	Pak-choi	Fujian	East China
127	Youliangaijiaohuang	Pak-choi	Jiangsu	East China
128	Huangyu	Pak-choi	Jiangsu	East China
129	Qinyejianyecaixin	Caitai	Guangdong	South China
130	C50	Caitai	Guangdong	South China
131	Youlvcutaicaixin	Caitai	Guangdong	South China
132	Sibeitixiaoairen	Pak-choi	Jiangsu	East China
133	Xiazun	Pak-choi	Zhejiang	East China
134	Yongqin8115	Pak-choi	Zhejiang	East China
135	Qgc43	Pak-choi	Zhejiang	East China
136	Wangchunting70	Caitai	Zhejiang	East China
137	Wangchunting80	Caitai	Zhejiang	East China
138	Jinpinqingbang	Pak-choi	Fujian	East China
139	Jinpin814	Pak-choi	Fujian	East China
140	Jinpin587	Pak-choi	Fujian	East China
141	Jinpin594	Pak-choi	Fujian	East China
142	Jinpin569	Pak-choi	Fujian	East China
143	Jinpin576	Pak-choi	Fujian	East China
144	Qgc48	Pak-choi	Zhejiang	East China
145	Qgc147	Pak-choi	Zhejiang	East China
146	Qgc452	Pak-choi	Zhejiang	East China
147	Xiahe	Pak-choi	Zhejiang	East China
148	Fanyu No.1	Pak-choi	Zhejiang	East China
149	Jinpinmoqin20	Pak-choi	Fujian	East China
150	Jinpinsu30	Pak-choi	Fujian	East China
151	Jinpin541	Pak-choi	Fujian	East China
152	Jinpin592	Pak-choi	Fujian	East China
153	Jinpin549	Pak-choi	Fujian	East China
154	Huaxiabaiyu	Pak-choi	Fujian	East China
155	Heihuanghou	Pak-choi	Fujian	East China
156	GuangliangCX101	Caitai	Guangdong	South China
157	GuangliangCX102	Caitai	Guangdong	South China
158	Jinpinyidong	Pak-choi	Fujian	East China
159	Degaoxialong187	Pak-choi	Shandong	East China
160	Degao569	Pak-choi	Shandong	East China
161	Qgc16	Pak-choi	Zhejiang	East China
162	Qgc59	Pak-choi	Zhejiang	East China
163	Chunshiqin No.1	Pak-choi	Jiangsu	East China
164	Zengchi No.5	Caitai	Guangdong	South China
165	Huaxia123	Pak-choi	Fujian	East China
166	Qingengcai250	Pak-choi	Japan	Japan
167	55dZaocaixin	Caitai	Guangdong	South China
168	80dChicaixin	Caitai	Guangdong	South China
169	Jinguan	Pak-choi	Japan	Japan
170	jinpin25	Pak-choi	Fujian	East China
171	Jinpin101	Pak-choi	Fujian	East China
172	DegaoT668	Pak-choi	Shandong	East China
173	Qixinhuang001	Pak-choi	Jiangsu	East China
174	P0414	Pak-choi	Japan	Japan
175	Xiadi	Pak-choi	Japan	Japan
176	Woer918	Pak-choi	Shanghai	East China
177	Zaoshenghuajin No.2	Pak-choi	Japan	Japan
178	DegaoT667	Pak-choi	Shandong	East China
179	Jinpinlvsong	Pak-choi	Fujian	East China
180	Huiwu No.17	Tacai	Anhui	East China
181	Huiwu No.18	Tacai	Anhui	East China
182	NannongL046	Pak-choi	Jiangsu	East China
183	Youlvcaixin 80d	Caitai	Guangdong	South China
184	Xialongdexiu	Pak-choi	Shandong	East China
185	Lvmeifeng009	Pak-choi	Jiangsu	East China
186	Huaxia169	Pak-choi	Fujian	East China
187	JinpinCX18104	Caitai	Fujian	East China
188	JinpinCX18433	Caitai	Fujian	East China
189	JinpinCX18614	Caitai	Fujian	East China
190	JinpinCX1894	Caitai	Fujian	East China
191	JinpinCX18484	Caitai	Fujian	East China
192	Jinpinlvzhen No.3	Caitai	Fujian	East China
193	CX53	Caitai	Zhejiang	East China
194	Xiashan No.2	Pak-choi	Zhejiang	East China
195	Shangxia No.1	Pak-choi	Zhejiang	East China
196	Wangchunting65	Caitai	Zhejiang	East China
197	Rekang No.2	Caitai	Guangdong	South China
198	Funongbai	Pak-choi	Fujian	East China
199	CT9970	Pak-choi	Zhejiang	East China
200	JinpinCX1603	Caitai	Fujian	East China
201	Jinpinlvfeng	Caitai	Fujian	East China
202	Jinpinlvfeng No.2	Caitai	Fujian	East China
203	Jinpinlvzhen	Caitai	Fujian	East China
204	Jinpinlvyou No.3	Caitai	Fujian	East China
205	Jinpinlvyou No.1	Caitai	Fujian	East China
206	Jinpinlvyou No.2	Caitai	Fujian	East China
207	Jinpinlvfeng No.3	Caitai	Fujian	East China
208	Jinpin901	Pak-choi	Fujian	East China
209	Jinzhe25	Pak-choi	Fujian	East China
210	Jinpinlvzhen No.4	Caitai	Fujian	East China
211	Jinpinlvzhen No.2	Caitai	Fujian	East China
212	Shuangyanghuang001	Pak-choi	Jiangsu	East China
213	Zhirun No.20	Pak-choi	Shanghai	East China
214	Zhirun No.59	Pak-choi	Shanghai	East China
215	Yuexiu	Pak-choi	Shandong	East China
216	Qinxiu	Pak-choi	Shandong	East China
217	Lixiu	Pak-choi	Shandong	East China
218	Yejiqin001	Pak-choi	Jiangsu	East China
219	Jinpin181	Pak-choi	Fujian	East China
220	Jinpinqinsong No.2	Pak-choi	Fujian	East China
221	Jinpinruifei No.5	Pak-choi	Fujian	East China
222	Jinpin184	Pak-choi	Fujian	East China
223	Jinpin174	Pak-choi	Fujian	East China
224	Jinpin159	Pak-choi	Fujian	East China
225	Jinpin182	Pak-choi	Fujian	East China
226	Jinpinruifei No.10	Pak-choi	Fujian	East China
227	Jinpin158	Pak-choi	Fujian	East China
228	Jinpin128	Pak-choi	Fujian	East China
229	Jinpin143	Pak-choi	Fujian	East China
230	Jinpin176	Pak-choi	Fujian	East China
231	Jinpin160	Pak-choi	Fujian	East China
232	Jinpinruifei No.6	Pak-choi	Fujian	East China
233	Jinpinruifei No.3	Pak-choi	Fujian	East China
234	Guangdongcaixin	Caitai	Guangdong	South China
235	Jinpinsonglv No.1	Pak-choi	Fujian	East China
236	Jinpin1qiu	Pak-choi	Fujian	East China
237	Biangubaicai	Pak-choi	Guangdong	South China
238	Zizuan	Pak-choi	Jiangsu	East China
239	Lvguan	Pak-choi	Shandong	East China
240	Dongfangqingeng	Pak-choi	Liaoning	Northeast China
241	Huaerziqinfei	Pak-choi	Shandong	East China
242	Jinpin No.28	Pak-choi	Shanghai	East China
243	Huaji	Pak-choi	Jiangsu	East China
244	Jinpin109	Pak-choi	Fujian	East China
245	Zheziqin No.8	Pak-choi	Zhejiang	East China
246	Shuyu	Pak-choi	Jiangsu	East China
247	Qinlang No.8	Pak-choi	Shandong	East China
248	Degaoguifei	Pak-choi	Shandong	East China
249	DegaoT660	Pak-choi	Shandong	East China
250	Tianebaitianxin	Pak-choi	Shandong	East China
251	Degaodefei	Pak-choi	Shandong	East China
252	Tiancuixiaobaicai	Pak-choi	Guangdong	South China
253	Dongfei	Pak-choi	Japan	Japan
254	Sushengkuailv	Pak-choi	Tianjin	North and Central China
255	Huayu	Pak-choi	Shandong	East China
256	Aijiaoqin	Pak-choi	Shanghai	East China
257	ShennongGMS41	Caitai	Liaoning	Northeast China
258	Xinnaibai	Pak-choi	Beijing	North and Central China
259	Sijiucaixin	Caitai	Guangdong	South China
260	Heimeigui	Pak-choi	Guangdong	South China
261	Bengbuhuangxinwu	Tacai	Anhui	East China
262	Huainanhuangxinwu	Tacai	Anhui	East China
263	Jinpinxiali No.2	Pak-choi	Fujian	East China
264	Jinpin1626	Pak-choi	Fujian	East China
265	Jinpinxiali	Pak-choi	Fujian	East China
266	Wuhua401	Pak-choi	Hubei	North and Central China
267	Hanbaiyu	Pak-choi	Hubei	North and Central China
268	Hanyou No.1	Pak-choi	Hubei	North and Central China
269	Xiaqin No.7	Pak-choi	Shanghai	East China
270	Zixiuli002	Pak-choi	Jiangsu	East China
271	Guangtai No.8	Caitai	Guangdong	South China
272	Jinpin598	Pak-choi	Fujian	East China
273	Jinpin1670	Pak-choi	Fujian	East China
274	Baoyu60	Caitai	Hubei	North and Central China
275	Degao609	Pak-choi	Shandong	East China
276	Jinpin597	Pak-choi	Fujian	East China
277	Jinpin596	Pak-choi	Fujian	East China
278	Degao1259	Pak-choi	Shandong	East China
279	Suteng No.6	Pak-choi	Shandong	East China
280	Lixiang2008	Pak-choi	Jiangsu	East China
281	RehuoP3	Pak-choi	Jiangsu	East China
282	Shure	Pak-choi	Jiangsu	East China
283	Yindie	Pak-choi	Jiangsu	East China
284	Y53CKHongcaitai	Caitai	Jiangsu	East China
285	Youliangcaitai	Caitai	Jiangsu	East China
286	H171Paopaoqin	Tacai	Jiangsu	East China
287	Shuicai	Duotoucai	Jiangsu	East China
288	Maertou	Duotoucai	Jiangsu	East China
289	H143Yixingchanggengbai	Pak-choi	Jiangsu	East China
290	Lvjinhua	Tacai	Jiangsu	East China
291	Naiyoubai20	Pak-choi	Jiangsu	East China
292	H103Shanghaiqin	Pak-choi	Jiangsu	East China
293	Y49Sibeitishanghaiqin	Pak-choi	Jiangsu	East China
294	Aijiaoqin No.18	Pak-choi	Jiangsu	East China
295	Kaoqin	Pak-choi	Jiangsu	East China
296	Lixiang No.19	Pak-choi	Jiangsu	East China
297	Lixiang2002	Pak-choi	Jiangsu	East China
298	Lixiang2101	Pak-choi	Jiangsu	East China
299	Qincaidan No.17	Pak-choi	Jiangsu	East China
300	Rehuo No.10	Pak-choi	Jiangsu	East China
301	Rehuo No.16	Pak-choi	Jiangsu	East China
302	Sumo No.14	Pak-choi	Jiangsu	East China
303	Suzhouqin No.15	Pak-choi	Jiangsu	East China
304	Youliangsuzhouqin	Pak-choi	Jiangsu	East China
305	Xiaobaye	Tacai	Jiangsu	East China
306	Huangxinwu	Tacai	Jiangsu	East China
307	Sibeitiwuyueman	Pak-choi	Jiangsu	East China
308	Xiangqincai	Pak-choi	Jiangsu	East China
309	Xiaosongcai	Pak-choi	Jiangsu	East China
310	Mayetaicai	Taicai	Shandong	East China
311	Huayetaicai	Taicai	Shandong	East China
312	Xialvfei	Pak-choi	Fujian	East China
313	Haiqin No.2	Pak-choi	Shanghai	East China
314	Lianglv	Pak-choi	Shandong	East China
315	Qingeng117	Pak-choi	Jiangxi	East China
316	Liangyou	Pak-choi	Shandong	East China
317	PQ590112	Pak-choi	Fujian	East China
318	PQ911Y	Pak-choi	Fujian	East China
319	Xiashen No.1	Pak-choi	Zhejiang	East China
320	Jinlv No.6	Pak-choi	Beijing	North and Central China
321	Naibai No.5	Pak-choi	Beijing	North and Central China
322	Naibai No.1	Pak-choi	Beijing	North and Central China
323	Guoxia No.3	Pak-choi	Beijing	North and Central China
324	Guoxia No.1	Pak-choi	Beijing	North and Central China
325	NanongLYA006	Pak-choi	Jiangsu	East China
326	NanongLBCH158	Pak-choi	Jiangsu	East China
327	ZLL28	Pak-choi	Fujian	East China
328	PQ921Z	Pak-choi	Fujian	East China
329	Jinpinxiaxia	Pak-choi	Fujian	East China
330	PQ690761	Pak-choi	Fujian	East China
331	Jinpinqintai No.5	Pak-choi	Fujian	East China
332	Qiantangqin	Pak-choi	Zhejiang	East China
333	Xiaqin No.6	Pak-choi	Shanghai	East China
334	Xiaqin No.8	Pak-choi	Shanghai	East China
335	Haiqin No.3	Pak-choi	Shanghai	East China
336	Yanqin	Pak-choi	Shanghai	East China
337	Xinaiqin	Pak-choi	Shanghai	East China
338	Qinlv No.5	Pak-choi	Shanxi	North and Central China
339	Beiqin No.1	Pak-choi	Zhejiang	East China
340	S22	Pak-choi	Fujian	East China
341	PQ202723	Pak-choi	Fujian	East China
342	PS701932	Pak-choi	Fujian	East China
343	PS143341	Pak-choi	Fujian	East China
344	PA18012	Pak-choi	Fujian	East China
345	PQ310214	Pak-choi	Fujian	East China
346	Zixiuli006	Pak-choi	Jiangsu	East China
347	Qgc11262	Pak-choi	Zhejiang	East China
348	Qgc03628	Pak-choi	Zhejiang	East China
349	Qgc297	Pak-choi	Zhejiang	East China
350	Qgc89A	Pak-choi	Zhejiang	East China
351	Qgc55	Pak-choi	Zhejiang	East China
352	Qgc60	Pak-choi	Zhejiang	East China
353	Tongguan No.3	Pak-choi	Zhejiang	East China
354	Tongguan No.2	Pak-choi	Zhejiang	East China
355	Qgc431	Pak-choi	Zhejiang	East China
356	Qgc301	Pak-choi	Zhejiang	East China
357	Shangxia No.2	Pak-choi	Zhejiang	East China
358	Beiqin No.2	Pak-choi	Zhejiang	East China
359	Szq635	Pak-choi	Zhejiang	East China
360	PS102771	Pak-choi	Fujian	East China
361	S28	Pak-choi	Fujian	East China
362	Qingengcaitai NO.1	Caitai	Guangdong	South China
363	Qingengcaitai NO.2	Caitai	Guangdong	South China
364	Yongqin No.8	Pak-choi	Zhejiang	East China
365	Hanbaizhen	Pak-choi	Hubei	North and Central China
366	Lvlingaijiaohuang	Pak-choi	Jiangsu	East China
367	Wuhuangxin No.1	Tacai	Hubei	North and Central China
368	360	Tacai	Henan	North and Central China
369	Wuhuangxin No.2	Tacai	Hubei	North and Central China
370	528	Tacai	Jiangsu	East China
371	Liangxia	Caitai	Fujian	East China
372	Jingtai No.11	Caitai	Fujian	East China
373	GuangliangCX No.4	Caitai	Guangdong	South China
374	GuangliangCX No.3	Caitai	Guangdong	South China
375	Jingtai No.12	Caitai	Fujian	East China
376	GuangliangCX103	Caitai	Guangdong	South China
377	CX10912	Caitai	Fujian	East China
378	AItaiA1	Caitai	Jiangsu	East China
379	Zhengyuanaijiao45	Caitai	Guangdong	South China
380	Lianghong No.6	Caitai	Hubei	North and Central China
381	Lianghong No.2	Caitai	Hubei	North and Central China
382	Zijinyuntai	Caitai	Hubei	North and Central China
383	Guangliangzengjiang No.1	Caitai	Guangdong	South China
384	Guangliangzengjiang No.2	Caitai	Guangdong	South China
385	Ninghong69	Caitai	Jiangsu	East China
386	Lianghongmeigui	Caitai	Jiangsu	East China
387	Jincaihong60	Caitai	Shandong	East China
388	XinnongcaiNo.4	Caitai	Shandong	East China
389	Linxia55	Caitai	Zhejiang	East China
390	T115	Caitai	Fujian	East China
391	C958	Caitai	Fujian	East China
392	S111	Caitai	Fujian	East China
393	Yuecui No.1	Caitai	Guangdong	South China
394	Yuecui No.2	Caitai	Guangdong	South China
395	Qinyun No.2	Caitai	Hunan	North and Central China
396	Huangtai No.5	Caitai	Hunan	North and Central China
397	Qinyun No.1	Caitai	Hunan	North and Central China
398	Huangtai No.1	Caitai	Hunan	North and Central China
399	Qintian70caitai	Caitai	Shanxi	North and Central China
400	Shentaizishang	Caitai	Shanghai	East China
401	Zifu	Caitai	Hubei	North and Central China
402	Heijingang	Pak-choi	Shanghai	East China
403	Baixuegongzhu	Pak-choi	Shanghai	East China
404	Wuxibai	Pak-choi	Jiangsu	East China
405	Baimawangzi	Pak-choi	Shanghai	East China
406	Nanjingaijiaohuang	Pak-choi	Jiangsu	East China
407	Qingengjimaocai	Pak-choi	Shanghai	East China
408	Wuqin76	Pak-choi	Jiangsu	East China
409	Aijiaoqincai	Pak-choi	Shanghai	East China
410	Xinchangqin No.1	Pak-choi	Shanghai	East China
411	Jiaxingxiangqincai	Pak-choi	Zhejiang	East China
412	Wuqin No.1	Pak-choi	Jiangsu	East China
413	Hanbaozixiuyangshengcai	Pak-choi	Shandong	East China
414	Chiyoudong	Pak-choi	Zhejiang	East China
415	Lixiangroucai	Pak-choi	Jiangsu	East China
416	Huangpotouqincai	Pak-choi	Shanghai	East China
417	Tiansu18	Pak-choi	Jiangsu	East China
418	Heiyewuyueman	Pak-choi	Shanghai	East China
419	Huainanjinpintadiwu	Tacai	Anhui	East China
420	Tadiwu No.1	Tacai	Anhui	East China
421	Gailiangjiuyuexian	Caitai	Hubei	North and Central China
422	Lacaitai	Caitai	Hubei	North and Central China
423	Baigengqianjin	Duotoucai	Beijing	North and Central China

## Sheet: Table S2
Supplemented table S2 The main feature of 21 representative varieties used for primer screen
NO	Name	Type	Feature description
1	Sibeitixiaoairen	Pak-choi	Short stem, wide and round leaves, green slightly yellow
2	Huaji	Pak-choi	Tetraploid, plant waist tight, leaf margin undulate, leaf clusters chrysanthemum
3	Qixinhuang	Pak-choi	Loose plant type, yellowish green leaves, thin veins
4	Yulinglong	Pak-choi	White petiole, wide leaf, slender stem
5	Shuyu	Pak-choi	Round leaf, light green, broad and white petiole, flat
6	Jinpin1628	Pak-choi	Long petiole, white peduncle, yellow-green leaf, very wide leaf
7	Yejiaqin001	Taicai	Thin veined leaf, flower-meshed, elliptic leaf, leaf margin involution
8	Zheziqin No.2	Pak-choi	Higher plant height, long leaves, purple red leaf, narrower petiole
9	Youliangsuzhouqin	Pak-choi	Erect plants, bouquet-waisted, dark green leaf, oily and thick leaf
10	Shanghaiqin	Pak-choi	Smooth, green and elliptic leaf, pale green petiole
11	Xiaosongcai	Pak-choi	Green and spreading round leaf, slender stem
12	Bilvcutai	Caitai	Strong stem, short and slender leaf, narrow petiole
13	Jiateng	Caitai	Higher plant height, more and longer leaf
14	GuangliangCX101	Caitai	Dark green and shiny stem, short petiole, apex leaf
15	Baoyu60	Caitai	Thick and red stem, uniform and small leaf
16	PW14032	Tacai	Dark red leaf, chrysanthemum-like
17	Huangxinwu	Tacai	Bright green, thick and shiny leaf, white stem
18	Paopaoqin	Tacai	Dark green and thick leaf, bubble and fleshy leaf
19	Xiaobaye	Tacai	Short and thin, suborbicular leaf, narrow petiole
20	Shuicai	Duotoucai	Tiller, divided leaf type, dehiscent leaf margin
21	Maertou	Duotoucai	Tiller, narrow leaves, Maltese-shaped, dark green leaves

## Sheet: Table S3
Supplemented table S3 287 pairs of primer sequence information
No.	Forward primer	Reverse primer	Chromosomal position
SSR1	GGAACCGGCTATACTCGAAA	AACCGGATCCAAAACTTCTAAA	Chrom07
SSR2	CTTCTCATGCATGTAGTGCTCA	TTCTTTGGGTCACGGATCTC	Chrom03
SSR3	ATGGTTTCTTGCAATGGAGG	ACTGAGTGAGATGGATGGGG	Chrom05
SSR4	AGGACTCAACCAAATGCGAG	ACTGAGTGAGATGGATGGGG	Chrom03
SSR5	GCCTATCTCCGAGTTCCTCA	CAGATGTCCCAGAGCTGTCA	Chrom03
SSR6	CGTCTCTTGCGAGGACTCTT	CAGCAGTGACGCTAGCTCTG	Chrom03
SSR7	CCTCCTCCTCACCACCAGTA	CAGAGTGTTGCTGCCATTGT	Chrom04
SSR8	CTGAAGCTTCCTCCAACACC	TGCAACTCCACGAATCTCAG	Chrom09
SSR9	TGGCTCTTACGGTGAGGAAG	TTCCTCTGACCGAAGGCTTA	Chrom05
SSR10	ACAATTTTGCTCCCAACGAC	GCTGCTGATGCTGATGATGT	Chrom06
SSR11	TGGCAGAGGAAGAGTTTGGT	TGCAACGAAAGAGAGGGAAT	Chrom07
SSR12	GTGCAGCTGGTGAAACTGAA	TCTGCACCATTGGTTGTTGT	Chrom07
SSR13	ATACAAGGGAGTCACCGTGC	CAATCGGATTCGTCTGTTGA	Chrom07
SSR14	CCAAAAACCTCTGGATGGAA	GCGCTGTTCAAAAGCTTCAT	Chrom08
SSR15	GCAGTCTTATCTGCCCGTTC	GAAGAGTGTGGAGCGGAGAC	Chrom09
SSR16	AAAGGTCTCGTCCCCATTCT	GAGGCAATTCAATCCAGGAA	Chrom09
SSR17	CTTCTTACCGACTTGGGCTG	TTGTGACAAGCTGCAACACA	Chrom09
SSR18	GGGTCACACAGGATGAACAA	GAAGAACATCTCCTCCAGCG	Chrom10
SSR19	ATGGGTGCAAGAGACAAAGC	TTGTTCGCTGCTTGATTTTG	Chrom01
SSR20	ACTAACACACACACACACGCA	TTTTGCCAAATTCATGAGCA	Chrom01
SSR21	GCTTACCCAGTACTGCTCCG	TTCACTTCACAAGCACGAGG	Chrom09
SSR22	ATGCACAGAGGAAGAAACCG	GGGGATGAAGAAGAAGCAGA	Chrom01
SSR23	GAGCGGAGGCTTAAGGATTT	GTTCACCAACTCCCACTCGT	Chrom02
SSR24	GGTTTGAGTCAACAACACATGG	CGCGTTTGTGAAAGGGTAAT	Chrom02
SSR25	GGGAGAGAGAGAGATTGGGC	TCAGCAACTCCTTTCGACCT	Chrom02
SSR26	GACGAACTGGTCGATGGAGT	CTGCATTTCAATAGCGTCCA	Chrom02
SSR27	AAATGGGCACACCAAACATT	CCTCCACCTTTGGTTTTTCA	Chrom02
SSR28	ATACCTACAACTCGCCACCG	TCCGCTCGTTAGAGACATCA	Chrom02
SSR29	CAAGAGTTGCTTCCATGGGT	CAGTCCAAACCAAACCTCGT	Chrom02
SSR30	CATTTGATTCGGATGTGCAG	CTCCTTTTTGCAATTTTGGC	Chrom02
SSR31	ATCGAAGGGATTGGCTTCTT	TGTTGGTGGTTCAGAAAGCA	Chrom02
SSR32	GCTGGAAGCCGCTCTTACTA	TCTCCGAGTTGCCTTTCCTA	Chrom03
SSR33	GGCAGAAGCATCTCCTGAAG	AGCTACGAGCACGCTATGGT	Chrom03
SSR34	TAGCTCACGTTGTTTCACCG	ATTCTCCTTCCTCAACCGCT	Chrom03
SSR35	CTACGGCGAGAAGAAGCACT	CTTTGAGCTCGAGAGCGAGT	Chrom03
SSR36	CTACGGCGAGAAGAAGCACT	CTTTGAGCTCGAGAGCGAGT	Chrom03
SSR37	TCGCTCTTGAGTTCACATCG	TAAGGCTAGCTTTCGGTCCA	Chrom03
SSR38	AAGGACACAATGGCTGCTCT	TTTGCTGTCCGTGAAGTCAG	Chrom03
SSR39	GACGCAGCTTTCAATGTCAA	GCGATAGCCTGAGAGGTGAC	Chrom03
SSR40	CCGGATACGATCTCGAACAT	CTTCTCCACCACCACCACTT	Chrom04
SSR41	GCACAAGCACTCTACGGTGA	AAGGAGCAAACACAAGCGAT	Chrom04
SSR42	CCAAGCGTAACTATCCGAGG	TGTTCATGCCCATAGCGTAA	Chrom04
SSR43	ATTGTTGTCTTCTCGCCAGG	CTCTCATCTCCAGCGGATTC	Chrom04
SSR44	CTGGTGATGAAACGTTGGTG	GGGCTCACAGAGACGACTTC	Chrom04
SSR45	GATTTGGGCCATTTGGATTA	TTGAGCATTGTTCCCAGACA	Chrom04
SSR46	GGAGCTATCTTCCGGTGATG	TATCAACCCGTGGGACGTAT	Chrom05
SSR47	CGTCAATTCCCTCATGTTTTC	TCCATCTCCATCACCTTTTCT	Chrom06
SSR48	TGGAATGAGCACCAAAAATG	AATGATTTCGAGGAATGCCA	Chrom07
SSR49	CTTACGCCGAGAGACAGCTT	CTCCATCGACCAGTTCGTCT	Chrom07
SSR50	AGGAAATCCTGGGTTAAGGC	AAGCTGTCTCTCGGCGTAAG	Chrom07
SSR51	TAAGCGAAAAGCCACAACCT	TAGGAGCAGTTGGTTCAGCA	Chrom07
SSR52	CCCAAATTGCAGACAGGATT	CTGCAGGGTTGTGCTATCAA	Chrom08
SSR53	TCATCAAGAAAACGTCGAGC	ATAATGGGATTGCTCAGGCA	Chrom09
SSR54	ATTCGCAGAGACGGCTAAGA	TTACTTTCCGAGGCTTTCCA	Chrom09
SSR55	CGTCTCAGCCTTCTTTACGC	TATCGGGATGGACTTTCAGC	Chrom09
SSR56	GTTAAGTTCGAACGCGAAGG	GATCGGGGAAAATTAGGGAA	Chrom09
SSR57	TATGCAACAACCCTGGACAA	GATTTGAAAGCAGCCACCAT	Chrom09
SSR58	GGATTCCATTATCCCAGGGT	TTCATCAAAACTGACGCAGC	Chrom07
SSR59	ATGGACCTTTGAACCAGACG	GTTTCCACCAGTTGGACGTT	Chrom10
SSR60	GAGCATCATCACCAAGCTCA	ATGTAACCGTTTCCTGGCTG	Chrom10
SSR61	GAGCCATCCCTAGCAAACAAG	CGTGGAAGCAAGTGAGATGAT	Chrom09
SSR62	GGAAAGGGAAGCTTCATATC	CTGGAAAGCATACACTTTGG	Chrom09
SSR63	GAATCTCTGCAAGAAACAAATG	TTCCTCAGCATCAAGTAACCTC	Chrom04
SSR64	CTCCAACCTCACCCAATCAAACTCT	GTTTGAATCCAACAGAAAAATAAAAATGAAA	Chrom02
SSR65	TATCGGTACTGATTCGCTCTTCAAC	ATCGGTTGTTATTTGAGAGCAGATT	Chrom08
SSR66	ATTCAAAGACAAAGGAATGCCTGAG	GTTTCTTTGATCCTGTCGAATGGCATTAATAAA	Chrom06
SSR67	AGCCAAACTCGATCACAAGG	CCACGAAGATGATGATGACG	Chrom01
SSR68	GTAGAGTACTTTGCGAGGCAAGGAT	AGGATTCTTTACTCTCTGCAGCTTT	Chrom10
SSR69	TGGAAACATTGGTGTTAAGGC	CATAGATTCCATCTCAAATCCG	Chrom03
SSR70	AACTTTGCTTCCACTGATTTTT	TTGCTTAACGCTAAATCCATAT	Chrom03
SSR71	GTCGGGTTTGAGTGAGTTGG	CATCGCAGATCCTTCTCTCC	Chrom02
SSR72	TGTGTGAAAGCTTGAAACAG	TAGGATTTTTTTGTTCACCG	Chrom09
SSR73	AACAAACAAGAGTCGAATACGG	AATGCCCTCTAACTGAGCCC	Chrom01
SSR74	AAGGAGATTGTTTTTGGGGC	AAGACTAATAAACACACGGCG	Chrom10
SSR75	CGCTGCAATTATACGAAAGC	CCTCATGCTCTCCAAAGACC	Chrom03
SSR76	TTGCTGAAGACGAGACAACG	TTATGTTCGTTTCCGGTTCG	Chrom10
SSR77	ACTCGAATTCCGGTGAGTTG	CATTGCACCTGCTCATGTTT	Chrom03
SSR78	CTGGAGGCTCTGAGGATGTC	ACGCCTCCCTTTACCAAGAG	Chrom09
SSR79	ACCTCCCCGCTCTCAATAAT	TTGGTTCAGCTTTGGGTTTT	Chrom07
SSR80	TGGGGACCCAAAAGATGTAA	AACAGAGCAGCAAGCAAACA	Chrom08
SSR81	AGTTGAAGTCTCCGGCAAGA	CCGTGAGAAGTAGACGGATTG	Chrom05
SSR82	AAAATCAAATCGCCATTTAAAAAC	AGCTCGGAAAGGTGTTGAGA	Chrom06
SSR83	AGCTTGTTTGTTTCCGACCA	GACAGAGAGGGATCAGACGAA	Chrom07
SSR84	CTCTGCTTCAGGGTTTGGAG	GCCAAAGTCCTCTTGAGGTT	Chrom08
SSR85	GACGATGAGGACGATGACAA	TTACCGCTCTCAGCTCCTTG	Chrom07
SSR86	TCCTTGTCACGTACACACACC	CAGGAGCCACCTTATCTTCG	Chrom05
SSR87	TGCTCCTCCCATCATGAAAT	GAGCTCCACAACGAAACCAC	Chrom10
SSR88	GGTTGACCAACAATACTTTGGAA	AAGATGCGAATGGGTCTGTC	Chrom09
SSR89	AAGCCGAGAGCAACGAGTTA	CAGCTTCGTCGGTCCATATC	Chrom08
SSR90	TGCCTTTGTGTTCAGCTCAC	CCCAAACGCTTTTGACACAT	Chrom10
SSR91	CTCGTGAACGAGGTGAAAGA	CTTGAGCGTGCTGTGATGTT	Chrom06
SSR92	TCCATTCAGATTTGGATCCTTC	CAAGGGGCGGTTCTTTAAGT	Chrom02
SSR93	CAGCTTCTTCTGAACCAAATCA	TATCGAATCGGTGGAAGGAG	Chrom02
SSR94	TGAGAGAGAGAGAGAGGAATCATTTA	TTGATGCCTTCCTTCAAATGT	Chrom05
SSR95	CGTGGTCCGTAGATTTCATTT	CCGAGTCAAGTTCTCTGCAA	Chrom07
SSR96	TGGGGATGTGAGCTTCTTCT	AGGGTTCCTTTGGGGTGATA	Chrom01
SSR97	TGGGTTTTGGGTCAGACATT	GCTCGTCTTCGGAGAGATGT	Chrom08
SSR98	CCGTTACTCAAACCCTTCTCC	GGGAGAGACAGAACCGAATG	Chrom05
SSR99	GGACTTTGCCTGCTTCAGTC	TGCAGTGAGGGTCAGACGTA	Chrom09
SSR100	CAACACAATACAAGAAACAAACAAA	CGCGAAAGAGAAGTTCGAGT	Chrom06
SSR101	TGGAGTGTTTGTTGTAAGCTCAA	TTCGGGATGAGAGTTCCAAG	Chrom05
SSR102	TCTTCCGTGTCCCAAGACTC	CGCTGTTCAGAACGAGAGGT	Chrom03
SSR103	TGACGTGGAGAACAATGTGG	GCAGCTCTTCCAACCAAAAC	Chrom05
SSR104	CCCCAACAGGCAGAAAAA	CGACCAGATCTGCTGTCTTCT	Chrom03
SSR105	CAGAACCAGTCGCCACATAA	CTGCTCTCGAGTATGCCTGA	Chrom08
SSR106	CCGGGTTCCTGATTGTAAAC	GGAAGGCGATAAGAAAGATGG	Chrom06
SSR107	GCGTGTGTGGTGGTCTGTC	CCTCCGACTCGTGTATCGAC	Chrom06
SSR108	TCGTGAGGTGGTTAACGATG	GCTTCTCTTTCCTTGCAGTCA	Chrom09
SSR109	CCGACTTAGCCACCGATGTA	GCAGAACTTGGCGCATATCT	Chrom09
SSR110	TCCTACAACTTCTTGGGGAAA	CCCTGCAATTGAAAACCAGT	Chrom01
SSR111	TGCCCTTCTTTCATCTGCTT	TCTGTTCCCTCATTCACCAA	Chrom05
SSR112	TGCTGCTTTTGTCACAGGAC	CGTCTCTTCGACCCTCTTTG	Chrom09
SSR113	ATACAACCCTCAGCCGATTG	TGTGAAGACTGCATCGGAAG	Chrom10
SSR114	CTGGAGAGAGGGGGTGACTT	GGCTCGTCCATCTCATCTTT	Chrom06
SSR115	TGCGTTGTGGTCTGAGAATC	AGCCTCACATCAGCGTCTCT	Chrom02
SSR116	CCCGGAAGAGTTTCCCTATC	TTCCTTCAAAGGGAGCTTCA	Chrom03
SSR117	CCTTTTCGTTTCCTTGATGTG	GGTGAGACGATGACGAGGAT	Chrom05
SSR118	GCCTGTTGGTTTCTCTACGG	GGACGGAGTTTGAAAGCAAG	Chrom10
SSR119	GGTGGTTTCGCTAGAGGATG	CTGCGAATTCAACCGTCTCT	Chrom03
SSR120	TTGCTCAGCAGCACAAAAAC	TGGAGGATAAGGTTGGTTGG	Chrom01
SSR121	CCTCTTCTGTCGGATTCTGC	AGGAGTTTCAGCTGGGGATT	Chrom10
SSR122	ACGGTGAAGCTGGAGATGAT	CCCTTCTTCAATGGAGCAAC	Chrom09
SSR123	TCGACGCTGACTTCACTGAC	GGACAGCTTCACACATTTGC	Chrom01
SSR124	AACCTCGTTGTCGCTCATGT	TGGGTCAGAAGCTGATTGAA	Chrom06
SSR125	TGCTCTTTGACACGTGCTATC	AGAGGAGAGAAGGGGAGAGG	Chrom01
SSR126	GTGGCTTCCAAGAGGATGAT	ATGTTGCAGCTAGGCATTCA	Chrom01
SSR127	CTCTCCACGCAAACAAGAAA	AAGACGGGAATGAGGAACTG	Chrom01
SSR128	GTGTGGGACAAGAACTGCTG	GGCTGGTGAAAACCAAATCT	Chrom01
SSR129	GAAGGCAAAGCGAGTGAAAT	ACGCGTTCTTTGCTCCTTAC	Chrom01
SSR130	GATCCATCAAAGTTCCCCAC	TGTGGTTCCCACAACAAGAT	Chrom01
SSR131	CAGAGGAACCACACCAAGTG	GAGCCCTTTGATCCATGTTT	Chrom01
SSR132	CAGTGTGGGTGATAATTCGG	TGTCGTGAATCATCCCACTT	Chrom01
SSR133	ACGCCTTATTGAGGACTTGC	CTTGGAATGGACCTACGTTGT	Chrom01
SSR134	GAGGACACAGCAACCTCAGA	GCAATCTCTCATCGTTGTCA	Chrom02
SSR135	AGTTCAAGTGGGGTGAGGAC	AGTTCAAGTGGGGTGAGGAC	Chrom02
SSR136	TGATCACTGGGGTCCATTTA	CTGCGTCGAAGTTAGAGACG	Chrom02
SSR137	AGGCCCAATCAATGCTCTAC	TGGTTTCATGAAGCAGAAGC	Chrom02
SSR138	TGCGTGCGGATTATCATCTA	GGACGTAAACTTAGCACGATTC	Chrom02
SSR139	CCTCGATCTTCCTCTTCCAG	TTCCGTCTCATCTGTTTCCA	Chrom02
SSR140	CGATGTTGAAGAGGCACAAT	ACGCAAGTCCTCTTTCCACT	Chrom02
SSR141	TTTGGCCTTACACTTCATCG	GCTTTTTGCACACACACACA	Chrom02
SSR142	GAAACTATTTCCACCGGAGC	ACCTGGAGGAACCCCTTACT	Chrom05
SSR143	GGGGCTCTCAGTCTCATCTC	AACAACTTGGTAGCACGGGT	Chrom02
SSR144	CCCAGAAAAATGGAGGGTTA	TACGCTCTCTGGAACACCAC	Chrom03
SSR145	GTCTTTGAGCACGGCATAGA	GCGACGTTGTTTTGTTCAGA	Chrom03
SSR146	TCTTGGCCTCTTAACCATCC	GAACCATGAAGCAGCAGAGA	Chrom03
SSR147	GAACCTCCTGCTCTAGCGTT	TACCAGCACGAAACTCAAGC	Chrom03
SSR148	CATCTTCCCTCTCCATCGTT	TCGCCATGTCTCTCTCTTCA	Chrom03
SSR149	ATCCGATTCTCACTCCCATC	CGATTCGACAAGGAGAAACA	Chrom03
SSR150	TGCAAGACCTCAACAAGTCTG	TCTGAAGAGGAACAGGGTCA	Chrom03
SSR151	GGTCAGTGTTGACCGTATCG	AAACGGGAGATTCAATGGAG	Chrom03
SSR152	CGTTGTAGGGAAACGGAAAT	TGGTTTGGTTGCTTGTATGG	Chrom09
SSR153	TTTGAGCATGCGCTACAGAT	ACTCTGAAAACCGGGTGAAC	Chrom04
SSR154	TCTTCTTCGGTGGAAAGTGA	CCGCAATCCTAAGTCTCCAT	Chrom04
SSR155	CTTTGCTTACCGCTGATGAA	CACAATCGGAGAAAACGCTA	Chrom04
SSR156	ATCACGCAGTCTCGTTTTCA	GTGTTGTTGTGTCTCCCGAC	Chrom05
SSR157	AAGTTGGAATCAGGGTTTGC	TTCAGTGGGTTTCAGCAGAG	Chrom05
SSR158	GTAATCAGCTTGCGCACTGT	TTAGTCCATCGATCTGTCGC	Chrom05
SSR159	CACTCGATGAAAGCATCGTC	GCTTTGCAGAATCTGTTCCA	Chrom05
SSR160	TGTGTGTGAGGTTTGTTGGA	TCAGCTTGACCGCTAAAATG	Chrom05
SSR161	ACAGTCAGTCGTCAAGCGTC	GTCGGAAACCCTAAGCTCAC	Chrom05
SSR162	CCTATCCTCGGACTAATCAGAA	GTGCTTGATGAGTTTCACATTG	Chrom02
SSR163	TTGAAGTAGTTGGAGTAATTGGAGG	CAGCAGCCACAACCTTACG	Chrom03
SSR164	ACGGAGTGATGATGGGTCTC	CCTCAATGAAACTGAAATATGTGTG	Chrom06
SSR165	TGGCTCGAATCAACGGAC	TTGCACCAACAAGTCACTAAAGTT	Chrom01
SSR166	GCCGTTCTAGGGTTTGTGGGA	GAGGAAGTGAGAGCGGGAAATCA	Chrom03
SSR167	AACTTAACCGAAACCGAGATAGGTG	AATCTCGAAATTCATCGACTTCCTC	Chrom09
SSR168	ACTCAACAACCGAACAAGAAAAACA	CGGTAGAGAACAGAGGAAGCCTAAG	Chrom03
SSR169	TGGTAACTGGTAACCGACGAAAATC	ACGCTGTCTTCAGGTCCCACTC	Chrom09
SSR170	CTAGATTCTCCACATCCAGG	AGCTCAGTGTGGCTAAAGAG	Chrom09
SSR171	TTCGATTGCCTCTCACTCT	CTCCTTAGCTTTCTCGCATA	Chrom09
SSR172	GAAGAAGTGGCGCTTCAA	CTTAGCAGAGAGCAACCATC	Chrom02
SSR173	CAGACAGACTTTGGTTGGAG	ATAGGTCAGGAGAGGTGAAGA	Chrom10
SSR174	GGCCAAGCCACTACTGCTCAGA	GCGGAGAGTGAGGGAGTTATGG	Chrom09
SSR175	GATCCTAATGTTGCTGAGAAAGAGG	TATATGAAACCGATGAAGCTCCTTT	Chrom07
SSR176	AACTTTGCTTCCCACTCATTTTT	TTCCTTAACGCTAAATCC ATAT	Chrom03
SSR177	TGAGGTTAGACATGGCGCTGCTTG	TTTGATCATTGTGG TCGCGAGTTC	Chrom03
SSR178	GCATCACACACACATCACA	CAACAAGAAACCATAACCATT	Chrom03
SSR179	GGATTGCCTGAGTTTATTCTT	TCTGGAGTAGATGCTTTGGT	Chrom07
SSR180	TCAAGATCCTCCACTTCT	ACGGACTGTATAGCGACT	Chrom01
SSR181	TCTCCTCCCCGAATCTAC	AAACGTTATTCTCATCAACGA	Chrom04
SSR182	TCGTTAAATGGAACACAACTT	TAACCTTCATATCCCTGAGGA	Chrom03
SSR183	GTGCTTTAATGGAAGGAACTT	TCACGAAGAAGATCGATTAGA	Chrom06
SSR184	AAAAGCCGTTGGAGTTAGTAT	CTCCTCAGCTGCTTTCTTT	Chrom02
SSR185	CCAAGATGATGCAGATACATT	TGATCTTATATGCCCTTTTGA	Chrom10
SSR186	ATCTCA TGGTTGGTTCACCG	ATTTCCAAAACACACACGCA	Chrom01
SSR187	CAAATGTCTCAAGACACATAAACCA	CTAAAGCAGCAATTGGGTGTTC	Chrom09
SSR188	TTCACATCTTCTTCATCTTCC	TTGCTATTCGTTCTCAGTCTC	Chrom09
SSR189	CTTACGGTGGAAATGCTG	TCGCTGGTGCTAAACTTG	Chrom07
SSR190	AAGAACGTCAAGATCCTCTGC	ACCACCACGGTAGTAGAGCG	Chrom04
SSR191	TTCCCTTTATTGAGCAAGCTG	TCCCGGTCGCTAAGATATTG	Chrom04
SSR192	TAATCGCGATCTGGATTCAC	ATCAGAACAGCGACGAGGTC	Chrom05
SSR193	AACGGATGAAGAACACATTGC	TAGGGCCTGTTATTCGATGG	Chrom01
SSR194	GCTAGTTTACGCGGCGG	AAACGACATCGGCAAAGAAG	Chrom07
SSR195	ATTGCTGAGATTGGCTCAGG	CCTACACTTGCGATCTTCACC	Chrom10
SSR196	GGATGTTTTCACAGACCCTG	CTTTGCAGGTATGAACACGC	Chrom02
SSR197	CTATCTCAGACCAGCGGAAA	TTGCATAATCGTGGAACGTA	Chrom01
SSR198	GGTCAGGTGCTACTCAGACTCC	TTGAAGAGGATCCACCAAAAG	Chrom03
SSR199	GGGTATTTCCGGTTTAGGAA	CCCTCTTCCTCTCAACACCT	Chrom10
SSR200	GCCAAAGACCTCAAAGATGG	AAGCCACGTGAAGAAAGTCC	Chrom01
SSR201	CTATGGTTCATCTTTCGCCG	CATGCTCCAACCACAGTTTG	Chrom01
SSR202	ACGACGATTCA ACTCATCTTC	TTA ACCA ACTTCGCTTTTTG	Chrom06
SSR203	GATCAA ATAACGAACGGAGAGA	GAGCCAAGAAAGGACCTAAGAT	Chrom05
SSR204	GCGATGTTTTTTCTTCAGTGTC	TTA ATCCCTACCCACA ATTTCC	Chrom03
SSR205	GTCATCTCCAGGTA AATCCA	TCTTGAACAACCTCTCCCTA	Chrom03
SSR206	TGTCAGTGTGTCCACTTCGC	AAGAGAA ACCCAATAAAGTAGAACC	Chrom08
SSR207	TCAGCCTACCAACGAGTCATAA	AAGGTCTCATACGATGGGAGTG	Chrom06
SSR208	CAATATGTCCACCACCACCA	GGAGAAGCAGAAGGAGCTGA	Chrom10
SSR209	CGCTGACTCTGAAACGTTGA	AGCGTATGAAGAACGGATCG	Chrom10
SSR210	ACTGAACCGACCCCATGTAG	GACGCCTCAGTAGCGAGAAC	Chrom02
SSR211	TCATCACCACCACCATCATC	CGCTCGTTTCTTCGAATTGT	Chrom09
SSR212	CACCTTCAGATTCCCTTCCA	CAACGCGGTCGTTTTAAGTT	Chrom09
SSR213	ACGAAGTGGGTTAGTAGGCG	GAAGCCTTTCTCCACCATTG	Chrom03
SSR214	ATTCATCTCCTGCTCGCTTAG	AAACCCAAACCAAAGTAAGAA	Chrom03
SSR215	TACAGGTTCCTTGCGATG	ATGGACGAGACAACATGG	Chrom07
SSR216	CGGTCAGATTCCAACAGA	GCCATCTCAGAGACGACA	Chrom09
SSR217	GCGATCTCCTCAGGCATAGT	CCACGCAAGCTGAAACATAA	Chrom04
SSR218	CCGGCTTGGTTCGATACTTA	TTGCGAATCTTTAAGGGACG	Chrom05
SSR219	CACACCCTTACCACGTTCCT	GCAACAAAGCATACTTCGCA	Chrom06
SSR220	ACCAAAAAGACCAAAACAAAGAAGA	AAGACACTGCCTCTTCTCCCTCACG	Chrom10
SSR221	GTTCTCAAAGGGAAACCGAAAAACA	GAGTTGGCCAGAGATTTACATGCGT	Chrom04
SSR222	CAAGAGCAAGTTTGAAACAAACGAT	CATCAGTTCTTGATATGCTAGGTGA	Chrom06
SSR223	AACTCGCTTTTACCGTCGTC	CAAGACGTGGAGCTGAAGTG	Chrom10
SSR224	GAAGGAGCAAGCACATAGGC	GGGACGTCGACTGTTTATGC	Chrom05
SSR225	CATTCGGTTGAGAGCG	CCCAGACCAACACAACA	Chrom09
SSR226	CTCCGGTCATCTTTCTGCAT	AAAAATCCTGATCACAGCCG	Chrom01
SSR227	TTCCACCTCTCTGCTCCAAC	ATGCGTGAGCGAGGATAACT	Chrom02
SSR228	GGAGTCCACTTCATGGAGGA	CTCTTGCTCGTAGGTTTCCG	Chrom08
SSR229	TCAGTCACAAAAAGTCAACTCAAA	ACGGAGTAGGAGTTGGGAGG	Chrom09
SSR230	CCAAACGCTTTTCTTTCTGC	CCAATGACGCTCCAAGATTT	Chrom04
SSR231	ATGTCCCACCACAAATCGTC	GCTCTCGAAAGTCCAAAATAACC	Chrom01
SSR232	TGAAAAGACACAACCCTTAAATC	ATGGCAAGTGATGTCAAACG	Chrom09
SSR233	TTAGCAGCAACACGACCAAC	TGGCCTCTCGTATTGCTAATG	Chrom01
SSR234	AAGACCGCTCGTGTATGGAC	TTTGGTGCTATATCCAAAATAATCC	Chrom01
SSR235	TGCCATGCATATACAGTGAATC	CGTGTCTCACAACCCTCTTG	Chrom01
SSR236	TCTTGAAGAACCCATCATTTTC	TTGTATTGGCTAGTCTGTTCTTCG	Chrom01
SSR237	GATGTGATACTTTGGCGACGG	TGAAGGATAATATGGTCTTGGCC	Chrom08
SSR238	TTTGACATCGTGCAATGCTA	TTGGGCTGGTCCTGAAGATA	Chrom03
SSR239	GATGAGAGAAGGAAACCCTAA	ACAGCAGGAGAAGAGAGAGAA	Chrom09
SSR240	ATTTCAGTGTCTCTCCATCAA	TAATCTTTCATCCTCCGCC	Chrom02
SSR241	ATCGGTGCTAATCTTCTTCTC	ATTTCTGCTGCTGGCTTT	Chrom03
SSR242	GGTCGGCACGAGAGCTTTAAG	CCTAAAATTTAATCGCACGCCG	Chrom03
SSR243	AGGTGGATTTCTGAGTTTGAG	GTGCTGTTGAATGTAGTCCTG	Chrom03
SSR244	GAGATGAGTTGTAGTTCCTGATT	GAGAAGAAGAAGATGACAGCA	Chrom08
SSR245	GTAACCACGAAGATGCTGA	TCTAACCACTCCATACACTCC	Chrom09
SSR246	GGTGAGCAAAGGATACAAAG	AAACCGAATAAACCGAAA	Chrom03
SSR247	GGTCCATTCCTTTTTGCATCTG	CATGGCAAGGGGTAACAAACAT	Chrom07
SSR248	GCGCCAATTATAAATTTGATTTTC	TCCTCCTGAACCTGGTCTTG	Chrom02
SSR249	GAAAGGAAGTACCAATGGCG	TAAAATTTAATCGCAGCGCG	Chrom03
SSR250	ATGGGTAAGTCTCGTAAATG	AAACCGAATAAACCGAAA	Chrom10
SSR251	CAATGGAGCAGTTTCTGAGT	AAGGTGGAGTCTTTCTCTGTC	Chrom01
SSR252	CGTATGTGAAAAATAAATGG	TTGAGCTTGAGATCATCCCC	Chrom08
SSR253	TTTTTGTATCCTCCATCATTTTTG	TGATATGTTTGACAATTTCCCC	Chrom08
SSR254	GAGGAGAATCCGTGCGTTTG	GCTCTTTGTCATGGAGTGCC	Chrom08
SSR255	GACAAGGAGGCAGCATAAAAA	GGAAGATGGATTGCTCTACGG	Chrom02
SSR256	GGAGCCAGGAGAGAAGAAGG	CCCAAAACTTCCAAGAAAAGC	Chrom03
SSR257	ACGTGGTAGGAGAGAATCG	GCCATACCGCACAAGAGC	Chrom06
SSR258	TGTCAGTGTGTCCACTTCGC	GAGAAACCCAATAAAGTAGAA	Chrom08
SSR259	ACCAAAATGTGTGAAGCCAC	CTTGTGGCCAGATTCATCAC	Chrom06
SSR260	TGAAACTAGGGTTTCCAGCC	CTTCACCATGGTTTTGTCCC	Chrom09
SSR261	AAACCTCCTCAAAAACCCCTAAACG	TCCCCTCTTTCCTCTCTCTCTAGG	Chrom02
SSR262	CCCCTCTTTGATTCTCCTCCGA	CGTGGTATGTTGGTATTGGGTCGT	Chrom10
SSR263	GCCCACCCACCTTCTTGTCCT	CCCTTCATCCAAACTCCTCCTCGT	Chrom06
SSR264	TCCCGTATCAATGGCGTAACAG	CGATGGTGACATTATTGTGGCG	Chrom09
SSR265	TGCCACCAATGACAATGACACT	GATGCACTGGGACCACTTACA	Chrom01
SSR266	TCGGATTTGCATGTTCCTGA	CCGATACACAACCAGCCAACT	Chrom07
SSR267	TACTGAGCTTATTGCGGTGAA	TATAAGGAAGAAGCCAAACTAAAG	Chrom02
SSR268	ATCAGGCTTCAGCGTTCTTTCTC	GTCAGGCTTTTTCTACCATTACG	Chrom08
SSR269	GGGTTACCTGAAGCACAC	TCGGAGGGAGGAGGAAATC	Chrom09
SSR270	TCAATGGGCAAGGCGAAGTTTA	GGAATGGCTGTTTGCTGAATAGGA	Chrom01
SSR271	CCGTCGCTGAGAATGCTGGTGT	GTCGGAGTCTGGAGTCGGAGGAT	Chrom06
SSR272	AATCTTCGCCGCTGTTTAGTAGTG	TCTTGAGCTTCTTTTTCCCAGTCT	Chrom02
SSR273	CGACTTCAATAACACGCCTTTCTC	ACAGTTTTTCTCGGTGGTCAGC	Chrom10
SSR274	GCCCATCTCAGTTTTTCAA	AGCGCGGCGTGGTTCAGT	Chrom03
SSR275	ACGGCGAGAAAGAGATGATAAGG	AAGGGCAGAGAAGTAGGGTTGAGA	Chrom03
SSR276	AGGTGGGGATAGGGAAGAAGGTC	GGAGGCCGCCAATGAAAACT	Chrom03
SSR277	AGTAGCTCCTTTTCTCCGTCTCT	GGTGCGCCTCCGTTCTCGTAATG	Chrom08
SSR278	GCAACACCCCGAGCATCATCAG	TGGTGGTTCTTCGACGGCTTCATC	Chrom03
SSR279	CCTCCAACGCCACGGTCTTCTTCA	CCCGCAGTACATCATCCCCCACAA	Chrom02
SSR280	AGCCCAACTTCTTTATCGTCTT	AAACCCTAGCGGAACTCAACA	Chrom07
SSR281	AAGGGAAAAGGAAAGAGATAAACA	TCCTTGCAACCCATGATAGAGC	Chrom10
SSR282	CACCGGTTTCGTATTCTTTTCTG	CACCGTATGCGTTGTCTCTGAT	Chrom05
SSR283	CCAACACCAAATCGCATAATC	GGAGCTCCCACCTACAGTTTC	Chrom10
SSR284	TCGAACGGATGAACGGGCAGGAT	GAAACGGAACGGTCTCACAC	Chrom09
SSR285	CGACGTGGGGCGAGGAT	TACCCCAAGGCTATTTTACAT	Chrom01
SSR286	GTTTTTGTTCTTTTGCCATCACT	ATAAACTCCGTCTTCCACCATC	Chrom10
SSR287	CGGCGGTAACTCCTTCTCGTCAC	TCCTCCCCAAACCAAGCAAACC	Chrom01

## Sheet: Table S4
Supplemented table S4 Core primer combinations and reference varieties
No.	Primer number	Primer name	Allelic variation range(bp)	Allele	Reference varietie
1	SSR22	BrcSSR22	155~191	155	Huiwu No.18
				161	Shuicai
				163	Shuicai
				173	Tiancuixiaobaicai
				175	Huangyu
				179	Zizuan
				182	Jinpin1626
				185	Suqin No.1
				189	Zizuan
				191	Qinshan
2	SSR125	BraSSR01035	110~139	110	Yongqin805
				112	Xiaosongcai
				114	Baigengqianjin
				116	Gailiangjiuyuexian
				121	Wuxibai
				123	Tiancuixiaobaicai
				125	Jinpin No.4
				127	Xiaqin No.5
				129	Xiaobaye
				131	Yuecui No.2
				133	Huayetaicai
				135	Suteng No.6
				137	Qinlang No.8
				139	Qinlv No.5
3	SSR136	BraSSR02029	153~203	153	Tiancuixiaobaicai
				183	Yongqin805
				193	Jinpin1xia
				197	Jinpin No.4
				199	Jinyanheiye
				201	Jinpinlvcui
				203	Baigengqianjin
4	SSR138	BraSSR02070	160~174	160	Guangfu No.1
				162	Jinyanheiye
				164	Suqin No.1
				166	Jinpinsonglv No.1
				168	Yongqin805
				170	Suqin No.1
				172	Qgc03
				174	Jintai No.11
5	SSR227	sR2103	271~355	271	Jinpin1xia
				273	Guangfu No.1
				285	Xiaosongcai
				287	Qinlv No.5
				289	Qinyun No.2
				297	Jinpinruifei No.3
				299	Wuxibai
				301	Jinpin No.4
				303	Huangxinwu
				305	Nanjinaijiaohuang
				307	Qinshan
				309	Zizuan
				311	528
				320	Yongqin805
				322	JinpinCX1603
				324	Jinpin No.4
				326	Lixiangroucai
				328	Jinyanheiye
				330	Wuqin No.1
				337	H171paopaoqin
				339	Tianebaitianxin
				349	Jinpin598
				355	Zengchi No.5
6	SSR198	B068E07-2	276~314	276	Xiaosongcai
				278	Jinpin1xia
				281	Jinyanheiye
				287	Degaoheixuanfeng
				293	Jinlv No.7
				296	Guangfu No.1
				299	Jinlv No.7
				303	Jinpin No.4
				306	Yongqin805
				308	Xiaosongcai
				312	Huangxinwu
				314	Shuyu
7	SSR238	SSR03	278~325	278	Jinpinlvcui
				284	Tiancuixiaobaicai
				289	Yejiaqin001
				297	Tiancuixiaobaicai
				299	Nanjinaijiaohuang
				301	Baigengqianjin
				303	Yongqin805
				313	Guangfu No.1
				319	605
				321	Jinpin1xia
				323	Guangfu No.1
				325	Suqin No.1
8	SSR256	D3	168~206	168	Guangfu No.1
				172	Qinshan
				176	Lixiangroucai
				180	Lvmeifeng009
				184	Jinyanheiye
				186	Yongqin805
				188	Guangfu No.1
				190	H171paopaoqin
				192	Xiaosongcai
				194	Wuqin No.1
				196	Lvmeifeng009
				198	Jinpin No.4
				200	Jinyanheiye
				202	Jinpin1626
				204	Jinpin1xia
				206	Wangchuntin65
9	SSR45	BrcSSR45	206~230	206	Guangfu No.35
				214	Baigengqianjin
				216	Jinyanheiye
				218	Yongqin805
				221	Jintai No.11
				228	Jinyanheiye
				230	Jinpinlvyou No.2
10	SSR221	BRMS-125	99~178	99	Guangfu No.1
				102	Jinpinlvcui
				104	PQ310214
				109	Huangxinwu
				111	Jinyanheiye
				136	Jinyanheiye
				150	Jinpinlvcui
				154	Shuyu
				156	Zizuan
				158	Yejiaqin001
				160	528
				162	Suteng No.6
				164	Qgc43
				166	Yanchun
				172	Jinpin598
				178	Guangfu No.35
11	SSR101	CX51	188~227	188	Tiancuixiaobaicai
				197	Jinyanheiye
				199	Yongqin805
				205	Jinyanheiye
				207	Jinpin No.4
				209	Huiwu No.18
				218	Jinpin1xia
				220	Jinpin No.4
				225	Jinpinlvcui
				227	ZhengyuanNo.31
12	SSR192	Ra3H10	114~162	114	Wuxibai
				116	Shuyu
				118	Qinlv No.5
				122	Guangfu No.1
				124	Xialvfei
				132	Dongshangwei
				134	Xiaosongcai
				136	NannongL046
				138	Guangfu No.1
				140	Baigengqianjin
				142	Yongqin805
				145	Lvmeifeng009
				147	Jinpin1xia
				149	Huangxinwu
				151	Guangfu No.35
				153	Zizuan
				155	Jinpinlifei
				158	Jinguan
				160	Baigengqianjin
				162	Jinpin1626
13	SSR207	BRMS030	144~213	144	80d chicaixin
				160	Qgc43
				195	Shuicai
				200	Jinpin1xia
				210	Yongqin805
				213	Jinpinlvcui
14	SSR66	BRMS108	123~144	123	Xiaosongcai
				125	Jinpin1xia
				127	Xiaosongcai
				129	Yongqin805
				131	Lvjinhua
				135	Baigengqianjin
				137	Xialvfei
				139	Tiancuixiaobaicai
				142	Huangxinwu
				144	Jinpin1xia
15	SSR222	BRMS-309	175~280	175	Yejiaqin001
				178	ZhengyuanNo.31
				181	Jinpinlifei
				184	Jintai No.11
				187	Naibai No.5
				193	PQ69076
				196	Zengchi No.5
				198	Zijinyuntai
				200	Hanbaizhen
				202	Jinpinlvsong
				206	Lixiang2008
				208	Xiaobaye
				211	Tadiwu No.1
				213	Gailiangjiuyuexian
				216	Huangtai No.5
				219	Suqin No.1
				221	Baigengqianjin
				223	Jinlv No.7
				225	Lixiangroucai
				228	Suqin No.1
				231	Huangxinwu
				234	Zizuan
				237	Jinpin No.4
				239	ShennongGMS41
				241	Qinchuncaixin
				243	Q0013
				245	Qgc55
				247	Lixiangroucai
				249	Yongqin805
				252	Yejiaqin001
				254	Degaosushanna
				256	Jinpin598
				259	Qgc48
				262	Jinpinruifei No.3
				265	Wuxibai
				268	Xinaiqin
				271	ZhengyuanNo.31
				274	C-2-8
				277	Guangliangzengjiang No.1
				280	Qingengcaitai No.2
16	SSR247	BRMS036	128~154	128	Yongqin805
				132	Tiancuixiaobaicai
				136	Tiancuixiaobaicai
				138	Jinpin No.4
				140	Jinpin No.4
				149	Zizuan
				154	Qgc89A
17	SSR266	P46	187~305	187	Jinpinlvsong
				197	Jinpin1xia
				200	ZhengyuanNo.31
				202	Xiaosongcai
				204	Nannongaijiaohuang
				231	Jinyanheiye
				234	Youliangcaitai
				236	Qinyun No.2
				247	Guangfu No.1
				249	Suqin No.1
				252	Lvjinhua
				254	Jinpin1xia
				256	Baigengqianjin
				259	Maertou
				263	Huangxinwu
				266	Qgc48
				269	Baigengqianjin
				271	H171paopaoqin
				273	C-7-38
				276	Wuhuangxin No.2
				278	Jinguan
				280	Jinpin537
				282	Yongqin805
				284	Qgc43
				286	Shangxia No.1
				288	Xiaqin No.6
				290	Wuqin No.1
				294	Jintai No.11
				300	Huangxinwu
				305	Shangxia No.2
18	SSR206	Ra2E12	124~207	124	Jinpin1xia
				140	Lianghong No.6
				145	Tiancuixiaobaicai
				147	Jinpin598
				153	Xiaosongcai
				155	Jinpinlvsong
				158	Lvmeifeng009
				161	Xiaosongcai
				163	Degaoheixuanfeng
				170	Zengchi No.5
				174	Guangfu No.1
				176	Baigengqianjin
				178	Zizuan
				180	Degaosushanna
				182	Baigengqianjin
				184	Jinyanheiye
				186	Jinlv No.7
				188	Nanjinaijiaohuang
				190	Wuqin No.1
				192	Zizuan
				194	Yongqin805
				196	ZhengyuanNo.31
				198	Jinpin1626
				200	GuangliangCX No.3
				202	Guangliangzengjiang No.1
				207	CT9970
19	SSR228	sR3688	233~274	233	Jinyanheiye
				241	Guangfu No.1
				243	Nanjinaijiaohuang
				249	Yongqin805
				251	Xiaosongcai
				253	Tiancuixiaobaicai
				255	Jinpinruifei No.3
				258	ZhengyuanNo.31
				264	Shuyu
				268	Jinpin1626
				270	Jinpin No.4
				272	Huangxinwu
				274	Jinpinlvyou No.2
20	SSR56	BrcSSR56	241~272	241	Shuicai
				243	Huiwu No.18
				258	Tiancuixiaobaicai
				260	Chiyoudong
				268	Tiancuixiaobaicai
				270	Jinpinlvsong
				272	Jinpin577
21	SSR229	sR5795	114~148	114	Yongqin805
				116	Lvjinhua
				122	Jinyanheiye
				138	Jinpin1626
				140	Guangfu No.35
				142	Lixiangroucai
				144	Jintai No.11
				146	Jinyanheiye
				148	Yongqin805
22	SSR90	CX29	202~211	202	Jinyanheiye
				205	Yongqin805
				207	Jinyanheiye
				209	Jinpin1xia
				211	Guangfu No.1
23	SSR283	08C0425	163~182	163	Yongqin805
				164	Guangfu No.1
				172	Tiancuixiaobaicai
				175	Suqin No.1
				177	Jinpin1xia
				182	Baigengqianjin

## Sheet: Table S5
Supplement table S5 Results of Analysis of Molecular Variance
No. Samples	423
No. Pops	5
Pop	a	b	c	d	e
n	622	182	32	6	4
SSWP	4894.25	1423.94	242.094	44.3333	23.5
Summary AMOVA Table
Source	df	SS	MS	Est. Var.	%
Among Pops	4	464.961	116.24	1.22317	0.134188
Among Indiv	418	4072.62	9.7431	1.85086	0.203048
Within Indiv	423	2555.5	6.04137	6.04137	0.662765
Total	845	7093.08		9.11541	1
F-Statistics	Value	P(rand >= data)
Fst	0.134188	0.001
Fis	0.234517	0.001
Fit	0.337235	0.001
Fst max	0.312996
F'st	0.42872
Nm	1.61306
Probability, P(rand >= data), for Fst, Fis and Fit is based on standard permutation across the full data set.
Fst = AP / (WI + AI + AP) = AP / TOT
Fis = AI / (WI + AI)
Fit = (AI + AP) / (WI + AI + AP) = (AI + AP) / TOT
Nm = [(1 / Fst) - 1] / 4
Key: AP = Est. Var. Among Pops, AI = Est. Var. Among Individuals, WI = Est. Var. Within Individuals

## Sheet: Table S6
Supplement S6 Camparison of morphological characteristics data of varieties with same the alleles
Variety Character	Yanchun	Yanlv	Guanmei No.2	Jinpin No.3	Jinguan No.1	Huaxin	Xinxiaqing No.2
Seed coat color (PQ)	2(brown)	3(dark brown)	3(dark brown)	3(dark brown)	3(dark brown)	3(dark brown)	3(dark brown)
Cotyledon color (PQ)	3(medium green)	3(medium green)	3(medium green)	3(medium green)	3(medium green)	3(medium green)	3(medium green)
Plant habit (QN)	3(semi-erect)	3(semi-erect)	3(semi-erect)	3(semi-erect)	3(semi-erect)	3(semi-erect)	3(semi-erect)
Girdling (QN)	2(weak)	2(weak)	2(weak)	3(medium)	4(strong)	3(medium)	3(medium)
Plant height (QN)	5(medium)	5(medium)	5(medium)	5(medium)	5(medium)	4(short to medium)	5(medium)
Plumpness of cabbage (QN)	1(loose)	2(medium)	2(medium)	2(medium)	3(hard)	2(medium)	3(hard)
Tiller (QL)	1(absent)	1(absent)	1(absent)	1(absent)	1(absent)	1(absent)	1(absent)
Leaf type (PQ)	1(platy)	1(platy)	1(platy)	1(platy)	1(platy)	1(platy)	1(platy)
Leaf length (QN)	6(medium to long)	5(medium)	5(medium)	5(medium)	5(medium)	5(medium)	5(medium)
Leaf width (QN)	7(broad)	6(medium to broad)	6(medium to broad)	6(medium to broad)	6(medium to broad)	5(medium)	7(broad)
Leaf shape (PQ)	5(round oval)	4(elliptic)	5(round oval)	5(round oval)	2(oval)	4(elliptic)	5(round oval)
Leaf apex (PQ)	4(broad circle)	4(broad circle)	3(circle)	3(circle)	3(circle)	4(broad circle)	3(circle)
Leaf color (PQ)	4(dark green)	4(dark green)	3(medium green)	3(medium green)	3(medium green)	3(medium green)	3(medium green)
Leaf margin features(QN)	1(absent)	2(very weak)	2(very weak)	1(absent)	2(very weak)	2(very weak)	2(very weak)
Leaf degree of blistering (QN)	3(weak)	2(very weak)	2(very weak)	1(absent)	1(absent)	1(absent)	2(very weak)
Leaf undulation of margin (PQ)	2(flat)	2(flat)	2(flat)	2(flat)	2(flat)	2(flat)	2(flat)
Leaf glossiness (QN)	1(absent)	1(absent)	1(absent)	1(absent)	1(absent)	1(absent)	1(absent)
Leaf Hairiness (QL)	1(absent)	1(absent)	1(absent)	1(absent)	1(absent)	1(absent)	1(absent)
Leaf vein clarity (QL)	2(strong)	2(strong)	2(strong)	2(strong)	2(strong)	2(strong)	2(strong)
Leaf number (QN)	6(medium to more)	6(medium to more)	5(medium)	4(less to medium)	5(medium)	5(medium)	4(less to medium)
Petiole thickness (QN)	7(thick)	6(medium to thick)	6(medium to thick)	6(medium to thick)	7(thick)	6(medium to thick)	7(thick)
Petiole length (QN)	4(short to medium)	3(short)	3(short)	3(short)	4(short to medium)	4(short to medium)	4(short to medium)
Petiole width (QN)	3(narrow)	4(narrow to medium)	3(narrow)	3(narrow)	8(broad to very broad)	8(broad to very broad)	8(broad to very broad)
Petiole shape in horizontal section (PQ)	2(crescent)	2(crescent)	2(crescent)	2(crescent)	2(crescent)	2(crescent)	2(crescent)
Petiole color (PQ)	2(green white)	2(green white)	2(green white)	3(light green)	2(green white)	2(green white)	2(green white)
Bolting period (QN)	8(late to very late)	8(late to very late)	7(late)	7(late)	7(late)	7(late)	7(late)
Inflorescence stem color (PQ)	2(green)	2(green)	2(green)	2(green)	2(green)	2(green)	2(green)
Axillary bud generation ability (QN)	9(very strong)	9(very strong)	5(medium)	5(medium)	5(medium)	5(medium)	5(medium)
Inflorescence stem wax powders (QL)	9(present)	9(present)	9(present)	9(present)	9(present)	9(present)	9(present)
Flower color (PQ)	3(yellow)	3(yellow)	3(yellow)	3(yellow)	3(yellow)	3(yellow)	4(orange red)
